# Supplementary material for: Direct Laser Interference Ink Printing Using Copper Metal–Organic Decomposition Ink for Nanofabrication
Source: Nanomaterials (Basel). 2022 Jan 25;12(3):387. doi: 10.3390/nano12030387 (PMC8838969; doi:10.3390/nano12030387)
Supplement: Supplementary file 1 [file nanomaterials-12-00387-s001.zip]

Archive with 1 entries (1 files):
- nanomaterials-1521102-supplementary.pdf
